# Supplementary material for: Complete deconvolution of cellular mixtures based on linearity of transcriptional signatures
Source: Nat Commun. 2019 May 17;10:2209. doi: 10.1038/s41467-019-09990-5 (PMC6525259; doi:10.1038/s41467-019-09990-5)
Supplement: Supplementary file 3 — Supplementary Data 1 [file 41467_2019_9990_MOESM3_ESM.xlsx]

## Sheet: Sheet1
Genes from cluster 1	Genes from cluster 2	Genes from cluster 3
Cyp2e1	Ndrg4	Npc2
Apoa2	S100b	Igfbp7
A1bg	Rtn1	Mgp
Cp	Aldoc	Hopx
Crp	Mt3	Gsn
Aldob	Gabra1	Col3a1
Apob	Cldn11	Sftpa1
Hpx	Cplx1	Ccl6
Fgb	Map1b	Cav1
Hpd	Scg5	Myl12a
Ahsg	Pcp4	Tns3
Ass1	Nap1l5	Cd74
RGD1310507	Bcat1	Defb4
Serpinc1	Slc1a3	Anxa5
Rbp4	Stmn2	Fhl1
Tdo2	Snhg11	S100a11
Cyp2d2	Slc24a2	RT1-Da
Apoc2	Apod	Kdr
Vtn	Stmn3	Cxcl3
Akr1b7	Gad1	S100a6
Acsl1	Uchl1	Sftpb
Pon1	Nefl	Itgb1
Srd5a1	Bcas1	Vim
F2	Rbfox1	Slc34a2
Arg1	Dnajc6	Anxa1
Pah	Scg3	Pmp22
Orm1	Gap43	Mylk
Plg	Nrsn1	Txnip
Pck1	Snap91	Cldn5
Sult1a1	Fam107a	Lamp3
Cyp2c23	Prkar1b	Retnla
Cfi	Fam171b	Lmo7
Serpinf1	Scg2	Vipr1
Bhmt2	Atp6v1g2	Limch1
Mat1a	Celf4	Ptprb
Spp2	Tmem130	Ostf1
Ccl9	Fgf13	Tagln2
Hsd17b6	Scrn1	Anxa2
Fbp1	Calb1	Tpm4
Itih1	Gng3	Rin2
Azgp1	Snca	Prss23
C4bpa	MGC109340	Capn2
Apcs	Atp1b2	Ahnak
Cyp1a2	Camk2b	Fmo1
Ces1c	Cadps	Sftpd
Thrsp	Bsn	Gucy1a3
Ugt2b15	Dclk1	Lgals3
Comt	Cnr1	Ets1
Hmgcs2	Tagln3	F11r
F9	Vamp1	Msn
Gnmt	Nrn1	Tspan8
Slc27a5	Chgb	F2r
Fdx1	Rit2	Gpx3
Hsd17b11	Glrb	Tmem100
Uox	RGD1563441	S100a10
Fgl1	Lppr4	Pdpn
Serpind1	Syt4	Plvap
Slc27a2	Brsk1	Mettl7a
Slc10a1	Aak1	Emp2
Ttpa	Gabrg2	Lcp1
Prlr	Kcnc2	Sema3c
Serpina3n	Lamp5	Ager
Ang	Zcchc12	Anxa4
C8g	Penk	Ifngr1
Serpina6	Slc17a6	Postn
Acadm	Plcxd2	Cyyr1
Baat	Scn1a	Akr1cl
Cmbl	Kcnip4	Crip1
Fmo3	Ina	Tppp3
Amy1a	Atl1	Tek
Lcat	Arhgef4	Clic1
C9	Gabra5	Gpr116
Ghr		Ramp2
Cpb2		Sec14l3
F12		Sox4
Apoc4		Ezr
Apoa1		Tagln
Amacr		Col5a2
Sult1b1		Wfdc2
Acsm1		Ly6i
Cyp4f1		Col4a5
Otc		Serpinb9
Serpina4		Dram1
Adtrp		Sema3g
Hamp		Cyp4b1
C8a		Laptm5
Fah		Col1a2
Cyp2c22		Heg1
Afm		Ccnd1
Vkorc1		S100a4
Aass		RT1-Ba
Rgn		Cd97
Grhpr		Tc2n
Cyp8b1		Hspb1
Cpa1		Cldn18
Tst		Id1
Sord		Nedd9
Slc38a4		Icam1
Aldh3a2		Icam2
Tm4sf4		Gpnmb
Ahcy		Arhgdib
Itih2		Thbd
Stard10		Ndnf
Gstz1		Acer2
Pxmp2		Naaa
Klkb1		Prom1
Eci3		Ifitm2
Apoa5		Scn7a
Tmem205		Iqgap1
Slco1b2		Cybb
Aldh7a1		Colec12
C4bpb		Lpcat1
F10		Lpl
Gamt		Ltbp4
Cyp2d3		Col6a3
Dgat2		Vwf
Rbp1		Cav2
Cyp4a3		Serpinb6
Hgd		Dcn
Angptl3		Sdpr
Proc		Myh14
Upb1		Klf2
Gjb1		Cd53
Aldh1l1		Nrp1
Dhtkd1		Emcn
Apoa4		Slc44a2
Apom		Kitlg
St6gal1		Napsa
Cyp2a1		Fgl2
Kynu		Myadm
Alad		Pxdn
Ftcd		Bcam
Fmo5		Gmfg
Hal		Tspo
Kat3		RT1-T24-4
Cyp27a1		Amigo2
Hnf4a		Gprc5a
Angptl4		Reck
Tm7sf2		Slfn5
Aldh9a1		Muc1
Mttp		Clec7a
Ugt2b1		Esam
Slc25a13		Flna
Slc2a2		Ccl5
Uroc1		Gpc3
Serpinf2		Emp1
Lipc		Fam129b
C8b		Myh11
Asgr1		Loxl1
Smlr1		Aoc3
Cyp3a23/3a1		Epcam
Lect2		Tpm2
Bbox1		Ptprc
Hao1		Elk3
Agxt		Serpinb1a
Marc1		Col4a1
Creb3l3		Spon2
Aadat		Cpm
Cyp4a1		Ehd4
Reep6		Fpgs
Dmgdh		Efemp1
RGD1307603		Fxyd3
Plbd1		Car4
Onecut1		Gpx2
Tgfbi		RT1-Db1
Asgr2		Wif1
Dpys		Sox7
Aadac		Scgb3a1
Abcb11		Lamc1
Serpina3m		Fbn1
Haao		Mcam
Tat		Anxa8
Aqp9		Fmo2
Slc22a18		Tacstd2
Stac3		Egfl7
Cpa2		Krt19
Mbl1		Chia
Cyp4f4		Rasip1
Hpn		Slfn3
Gulo		Klf4
Iyd		Gcom1
Pdk4		Aqp5
Urad		Plac9
Cyp7a1		Ednra
Sardh		Bmp4
Masp2		Lamb2
Pemt		Col1a1
Sult1c2a		Tmem204
Depdc7		Mecom
Serpina11		Pla2g1b
Dak		Mfap5
Clec4f		Lox
Colec11		Rai14
Igfals		Mxra8
C6		Olfml2a
Hfe2		Lcn2
Ces1e		Csgalnact2
Avpr1a		S100a9
Slco1a1		Ggta1p
Ttc36		Itgal
Slc22a1		Cyba
Abcc6		Col13a1
Chdh		Synpo
Cideb		Gja4
Prelid2		Ajuba
		Eva1b
		Ecscr
		Col6a5
		Ehd2
		IgG-2a
		Bpifa1
		Nkx2-1
		S100g
		Myo5c
		Mmp2
		Cxcr4
		Olfml3
		Marveld1
		Bmp6
		Fam111a
		Acvrl1
		Mpzl2
		Clic3
		Tcf21
		Foxf1
		Hpgd
		Glipr1
		Sox17
		Gja5
		Cybrd1
		Gbp2
		Lama5
		Aebp1
		Irx3
		Aoc1
		Plet1
		Igj
		Atp6v1c2
		Ccl11
		Plscr1
		Itgb6
		Egfl6
		Hck
		Car5b
		Klf5
		Inmt
		Cd55
		Krt7
		Tie1
		Filip1l
		Pdlim2
		Mme
		Slc6a4
		Pla2g2d
		Hmcn1
		Gimap4
		Ppl
		Ppic
		Il2rg
		Prr15l
		Prf1
		Clca1
		Mamdc2
		Tbx4
		Adam8
		Eif2s3y
		Ooep
		Ddx60
		Myl7
		Npw
		Serpinb10
		Tmprss2
		RGD1563692
		Lamc2
		Slc6a14
		Igsf6
		C1qtnf7
